# Supplementary material for: Machine Learning-Enabled Image Comparability Assessment for Flow Imaging Microscopy Across Platforms
Source: Pharmaceuticals (Basel). 2026 Jan 7;19(1):107. doi: 10.3390/ph19010107 (PMC12845477; doi:10.3390/ph19010107)
Supplement: Supplementary file 1 [file pharmaceuticals-19-00107-s001.zip]

Archive with 1 entries (1 files):
- pharmaceuticals-4058246-supplementary.pdf
